# Supplementary material for: Natural Fatty Acids as Dual ACE2-Inflammatory Modulators: Integrated Computational Framework for Pandemic Preparedness
Source: Int J Mol Sci. 2025 Dec 30;27(1):402. doi: 10.3390/ijms27010402 (PMC12787236; doi:10.3390/ijms27010402)
Supplement: Supplementary file 1 [file ijms-27-00402-s001.zip]

Archive with 1 entries (1 files):
- ijms-3996292-supplementary.pdf
